# Supplementary material for: Experiences of Health Care Access Among Trans Adolescents in the Region of Murcia, Spain
Source: Healthcare (Basel). 2025 Nov 18;13(22):2953. doi: 10.3390/healthcare13222953 (PMC12652444; doi:10.3390/healthcare13222953)
Supplement: Supplementary file 1 [file healthcare-13-02953-s001.zip]

Archive with 1 entries (1 files):
- healthcare-3948181-supplementary.pdf
